# Supplementary material for: Role of Wnt Signaling in Mouse Fetal Skin Wound Healing
Source: Biomedicines. 2022 Jun 28;10(7):1536. doi: 10.3390/biomedicines10071536 (PMC9312897; doi:10.3390/biomedicines10071536)
Supplement: Supplementary file 1 [file biomedicines-10-01536-s001.zip]

Archive with 5 entries (5 files):
- Supp Figure 1.tif
- Supp Figure 2.tif
- Supplementary_Files.pdf
- Table S1.tif
- Table S2.tif
